# Supplementary material for: Development of Nano–Micro Fused LSPR Chip for In Situ Single-Cell Secretion Analysis
Source: Micromachines (Basel). 2023 Jul 11;14(7):1404. doi: 10.3390/mi14071404 (PMC10384685; doi:10.3390/mi14071404)
Supplement: Supplementary file 1 [file micromachines-14-01404-s001.zip]

Archive with 1 entries (1 files):
- micromachines-2480152-supplementary.pdf
